# Supplementary material for: Comparative Genomics of NAC Transcriptional Factors in Angiosperms: Implications for the Adaptation and Diversification of Flowering Plants
Source: PLoS One. 2015 Nov 16;10(11):e0141866. doi: 10.1371/journal.pone.0141866 (PMC4646352; doi:10.1371/journal.pone.0141866)
Supplement: S7 Table — This file contains the OGs identified in the monocot lineage, the eudicot lineage, and between the monocot and eudicot lineages, as well as the OGs detected between P. patens as an outgroup and each representative taxa for the monocot and eudicot lineages. The Arabidopsis sequences were annotated to compare with the eudicot OGs. The basal sequences of P. patens are shown next to their respective orthologous sequences in both the monocot and eudicot lineages. (XLS) [file pone.0141866.s012.xls]

## Sheet: Monocots_OGs
Table S7		Colored boxes represent OGs
	Basal orthologous sequences
	Ppat_9	Osat_1/OsNAC10	Ataus_10	Bdist_1	Hvulg_1	Zmays_2	Macum_22
			Ataus_8	Bdist_31		Zmays_1	Macum_13
						Zmays_124	Macum_93
						Zmays_152	Macum_110
							Macum_118
							Macum_125
							Macum_127
							Macum_130
							Macum_132
							Macum_142
	Ppat_20	Osat_2	Ataus_2	Bdist_4	Hvulg_17	Zmays_8	Macum_9
				Bdist_29	Hvulg_135	Zmays_4	Macum_8
					Hvulg_136	Zmays_83	Macum_15
							Macum_45
							Macum_74
							Macum_79
							Macum_83
							Macum_90
							Macum_113
							Macum_126
							Macum_128
		Osat_3	Ataus_27	Bdist_2	Hvulg_2	Zmays_3	Macum_2
			Ataus_14	Bdist_15		Zmays_6	Macum_1
			Ataus_33			Zmays_37	Macum_3
			Ataus_55			Zmays_38	Macum_4
			Ataus_80				Macum_5
							Macum_7
							Macum_19
		Osat_4/OsNAC4	Ataus_64	Bdist_6	Hvulg_15	Zmays_19	Macum_27
			Ataus_76		Hvulg_46	Zmays_15	Macum_12
					Hvulg_48	Zmays_17	Macum_17
						Zmays_22	Macum_34
						Zmays_150	Macum_42
							Macum_43
		Osat_5/OsNAC6/SNAC2	Ataus_4	Bdist_3	Hvulg_6	Zmays_11	Macum_33
				Bdist_11	Hvulg_10	Zmays_12	Macum_21
					Hvulg_40	Zmays_68	Macum_28
					Hvulg_45	Zmays_153	Macum_32
					Hvulg_50	Zmays_154	Macum_41
							Macum_50
							Macum_167
	Ppat_1	Osat_6	Ataus_5	Bdist_7	Hvulg_7	Zmays_18	Macum_6
			Ataus_17	Bdist_65	Hvulg_29	Zmays_5	Macum_10
			Ataus_23		Hvulg_31	Zmays_7	Macum_53
			Ataus_25		Hvulg_32	Zmays_36
					Hvulg_47
					Hvulg_64
	Ppat_24/PpVNS6 (shared by monocots and eudicots)	Osat_7	Ataus_3	Bdist_5	Hvulg_5	Zmays_10	Macum_11
				Bdist_16	Hvulg_3	Zmays_16	Macum_26
					Hvulg_4	Zmays_23	Macum_46
					Hvulg_22
					Hvulg_27
					Hvulg_116
		Osat_8	Ataus_45		Hvulg_36	Zmays_32	Macum_14
						Zmays_24	Macum_24
						Zmays_51
						Zmays_178
		Osat_9
		Osat_10/SNAC1		Bdist_17	Hvulg_16	Zmays_27/ZmSNAC1
				Bdist_70	Hvulg_52	Zmays_29
						Zmays_33
						Zmays_43
						Zmays_77
						Zmays_88
						Zmays_148
						Zmays_149
		Osat_11	Ataus_7	Bdist_9/CUC1-like	Hvulg_8	Zmays_9	Macum_57
			Ataus_82				Macum_31
							Macum_135
		Osat_12	Ataus_11
			Ataus_13
			Ataus_20
			Ataus_32
		Osat_13
		Osat_14		Bdist_30		Zmays_53
		Osat_15	Ataus_15	Bdist_10		Zmays_57	Macum_44
						Zmays_55	Macum_37
						Zmays_56	Macum_65
						Zmays_85
						Zmays_86
		Osat_16/OsNAC5		Bdist_25	Hvulg_25	Zmays_31
					Hvulg_56	Zmays_69
					Hvulg_57	Zmays_161
					Hvulg_61
					Hvulg_62
		Osat_17	Ataus_16	Bdist_12	Hvulg_26	Zmays_25	Macum_38
			Ataus_9		Hvulg_14	Zmays_127	Macum_58
			Ataus_65		Hvulg_110
			Ataus_66		Hvulg_113
		Osat_18			Hvulg_44
					Hvulg_19
					Hvulg_78
					Hvulg_79
		Osat_19		Bdist_8/SWN4	Hvulg_13	Zmays_14	Macum_18
				Bdist_60	Hvulg_11	Zmays_13	Macum_63
					Hvulg_12
		Osat_20	Ataus_19	Bdist_22	Hvulg_37	Zmays_30	Macum_40
			Ataus_86		Hvulg_30	Zmays_44	Macum_16
			Ataus_88		Hvulg_38	Zmays_65	Macum_20
					Hvulg_39		Macum_23
					Hvulg_63		Macum_25
					Hvulg_100		Macum_29
							Macum_39
							Macum_49
							Macum_55
		Osat_21	Ataus_24	Bdist_20	Hvulg_24	Zmays_41	Macum_52
					Hvulg_41	Zmays_42	Macum_30
					Hvulg_133	Zmays_63	Macum_48
						Zmays_133	Macum_51
							Macum_54
		Osat_22	Ataus_29	Bdist_24	Hvulg_49	Zmays_59
			Ataus_26		Hvulg_121	Zmays_52
			Ataus_31
			Ataus_37
		Osat_23	Ataus_22		Hvulg_18	Zmays_35	Macum_59
					Hvulg_20	Zmays_34	Macum_66
					Hvulg_23
		Osat_24		Bdist_19		Zmays_21
						Zmays_20
						Zmays_163
		Osat_25	Ataus_6		Hvulg_9	Zmays_54
		Osat_26
		Osat_27				Zmays_49
		Osat_28
	Ppat_26/PpVNS8 (shared only by monocots plants)	Osat_29	Ataus_36	Bdist_43	Hvulg_66	Zmays_81	Macum_47
			Ataus_28	Bdist_53	Hvulg_53	Zmays_61	Macum_91
			Ataus_39		Hvulg_54	Zmays_104	Macum_138
			Ataus_54		Hvulg_55
					Hvulg_80
					Hvulg_81
					Hvulg_84
					Hvulg_89
					Hvulg_139
		Osat_30	Ataus_35	Bdist_28	Hvulg_35	Zmays_50	Macum_61
			Ataus_38	Bdist_26		Zmays_47	Macum_64
			Ataus_48	Bdist_27		Zmays_48
			Ataus_70
		Osat_31
		Osat_32	Ataus_18	Bdist_23	Hvulg_28	Zmays_45	Macum_35
				Bdist_21		Zmays_39	Macum_36
						Zmays_40	Macum_60
						Zmays_78	Macum_148
		Osat_33			Hvulg_42	Zmays_66	Macum_69
						Zmays_67
						Zmays_84
		Osat_34		Bdist_18		Zmays_46
						Zmays_74
						Zmays_89
		Osat_35
		Osat_36
		Osat_37	Ataus_42	Bdist_42		Zmays_72
				Bdist_69		Zmays_73
		Osat_38	Ataus_30		Hvulg_43	Zmays_64
		Osat_39
		Osat_40
		Osat_41	Ataus_53	Bdist_36	Hvulg_77	Zmays_109
					Hvulg_92
		Osat_42		Bdist_37	Hvulg_59	Zmays_95	Macum_84
					Hvulg_58	Zmays_82	Macum_70
					Hvulg_65	Zmays_91	Macum_71
					Hvulg_141	Zmays_173	Macum_78
							Macum_82
							Macum_101
							Macum_102
							Macum_114
							Macum_134
		Osat_43				Zmays_58
	Ppat_27	Osat_44	Ataus_40	Bdist_33	Hvulg_60	Zmays_71	Macum_72
			Ataus_47	Bdist_48	Hvulg_69/HSINAC	Zmays_92	Macum_67
					Hvulg_114	Zmays_94	Macum_68
					Hvulg_123	Zmays_96	Macum_73
						Zmays_97	Macum_85
						Zmays_129	Macum_87
							Macum_106
		Osat_45
		Osat_46	Ataus_62	Bdist_41	Hvulg_68	Zmays_108	Macum_117
					Hvulg_83	Zmays_105	Macum_119
		Osat_47	Ataus_44	Bdist_34	Hvulg_87	Zmays_80	Macum_77
			Ataus_59	Bdist_32	Hvulg_94	Zmays_75	Macum_62
			Ataus_63	Bdist_89		Zmays_76	Macum_76
						Zmays_79
						Zmays_102
						Zmays_103
						Zmays_111
		Osat_48	Ataus_58	Bdist_46	Hvulg_91	Zmays_98	Macum_97
			Ataus_67			Zmays_99	Macum_86
						Zmays_112	Macum_103
						Zmays_135	Macum_123
							Macum_151
		Osat_49	Ataus_49	Bdist_40/FEZ-like	Hvulg_67
					Hvulg_82
					Hvulg_118
		Osat_50	Ataus_51	Bdist_38	Hvulg_73	Zmays_90	Macum_105
			Ataus_52	Bdist_47	Hvulg_72	Zmays_100	Macum_75
			Ataus_75		Hvulg_86	Zmays_106	Macum_80
			Ataus_87		Hvulg_93	Zmays_114	Macum_94
			Ataus_111			Zmays_140	Macum_112
							Macum_115
							Macum_131
		Osat_51
		Osat_52	Ataus_50	Bdist_45	Hvulg_76	Zmays_115	Macum_111
			Ataus_81	Bdist_44	Hvulg_70	Zmays_138	Macum_96
			Ataus_85		Hvulg_71		Macum_104
					Hvulg_74		Macum_107
					Hvulg_75		Macum_120
							Macum_122
							Macum_162
		Osat_53	Ataus_60	Bdist_49	Hvulg_88	Zmays_107	Macum_99
			Ataus_61		Hvulg_85	Zmays_113	Macum_81
					Hvulg_95		Macum_88
							Macum_89
							Macum_92
							Macum_95
							Macum_98
							Macum_100
							Macum_108
							Macum_121
		Osat_54
		Osat_55	Ataus_56	Bdist_50	Hvulg_90	Zmays_110
			Ataus_1			Zmays_101
			Ataus_57			Zmays_132
			Ataus_107			Zmays_172
		Osat_56
		Osat_57		Bdist_55	Hvulg_96	Zmays_120	Macum_116
						Zmays_117	Macum_124
							Macum_129
							Macum_152
		Osat_58	Ataus_41	Bdist_35		Zmays_70
		Osat_59		Bdist_52	Hvulg_138	Zmays_116	Macum_143
				Bdist_51	Hvulg_137		Macum_133
							Macum_141
		Osat_60		Bdist_57		Zmays_118
						Zmays_119
						Zmays_137
		Osat_61
		Osat_62		Bdist_56		Zmays_121
						Zmays_146
		Osat_63
		Osat_64		Bdist_54		Zmays_122
						Zmays_180
		Osat_65		Bdist_59	Hvulg_98	Zmays_126	Macum_136
						Zmays_130	Macum_137
							Macum_145
		Osat_66	Ataus_68	Bdist_58		Zmays_125
		Osat_67
		Osat_68	Ataus_69	Bdist_61	Hvulg_99	Zmays_123	Macum_140
		Osat_69
		Osat_70		Bdist_64
		Osat_71
		Osat_72
		Osat_73		Bdist_66		Zmays_128	Macum_146
							Macum_147
							Macum_149
							Macum_168
		Osat_74
		Osat_75
		Osat_76
		Osat_77	Ataus_74		Hvulg_103
		Osat_78	Ataus_34		Hvulg_102
					Hvulg_51
		Osat_79
		Osat_80	Ataus_77		Hvulg_104	Zmays_141
						Zmays_142
						Zmays_144
						Zmays_175
		Osat_81
		Osat_82
		Osat_83
		Osat_84
		Osat_85
		Osat_86
		Osat_87	Ataus_92	Bdist_71	Hvulg_111	Zmays_157	Macum_157
				Bdist_72	Hvulg_106	Zmays_155	Macum_154
				Bdist_77	Hvulg_107	Zmays_156	Macum_155
					Hvulg_108	Zmays_158	Macum_156
					Hvulg_109	Zmays_186	Macum_158
					Hvulg_112
					Hvulg_115
		Osat_88
		Osat_89
		Osat_90
		Osat_91
		Osat_92
		Osat_93
	Ppat_35	Osat_94		Bdist_76		Zmays_160	Macum_161
						Zmays_159	Macum_159
						Zmays_162	Macum_163
						Zmays_166
						Zmays_169
						Zmays_183
		Osat_95			Hvulg_122	Zmays_164
					Hvulg_120
		Osat_96
		Osat_97	Ataus_83
		Osat_98
		Osat_99
		Osat_100
		Osat_101
		Osat_102	Ataus_90	Bdist_80	Hvulg_131	Zmays_182	Macum_165
			Ataus_89	Bdist_73	Hvulg_128	Zmays_165	Macum_160
			Ataus_94	Bdist_78	Hvulg_129	Zmays_168	Macum_164
			Ataus_98		Hvulg_130	Zmays_174
			Ataus_100		Hvulg_134	Zmays_176
			Ataus_101			Zmays_177
						Zmays_181
						Zmays_184
		Osat_103
		Osat_104
		Osat_105
		Osat_106

## Sheet: Eudictos_OGs
			Colored boxes represent OGs
	Basal orthologous sequences
		Vvin_1
	Ppat_2	Vvin_2	Tcac_1	Cpap_1	Athal_1/AtNAP/ANAC029	Brapa_1	Thalo_1	Pvul_2	Gmax_4	Mtrunc_6	Rcomm_1	Mesc_1	Ptric_1	Mdom_2	Csat_1	Slyc_2	Nbent_5
			Tcac_94	Cpap_29	Athal_105/ ANAC063	Brapa_123	Thalo_85	Pvul_1	Gmax_1	Mtrunc_4		Mesc_102	Ptric_57	Mdom_6		Slyc_4	Nbent_3
			Tcac_95	Cpap_35	Athal_126/ANAC093	Brapa_195			Gmax_3	Mtrunc_29		Mesc_122	Ptric_141	Mdom_110		Slyc_70	Nbent_101
			Tcac_104						Gmax_5					Mdom_140		Slyc_96	Nbent_138
														Mdom_180			Nbent_141
														Mdom_230			Nbent_144
																	Nbent_145
																	Nbent_146
																	Nbent_186
																	Nbent_187
																	Nbent_194
																	Nbent_201
																	Nbent_204
		Vvin_3	Tcac_2	Cpap_2	Athal_4/AtNAC2/NARS1/ORS1/ANAC56	Brapa_7	Thalo_3	Pvul_4	Gmax_12		Rcomm_3	Mesc_5	Ptric_4	Mdom_1	Csat_3	Slyc_1	Nbent_8
				Cpap_7	Athal_9/NAM/NARS2/ANAC018	Brapa_5	Thalo_8	Pvul_7	Gmax_6		Rcomm_63	Mesc_10	Ptric_3	Mdom_3	Csat_8	Slyc_8	Nbent_1
					Athal_17/ ANAC047	Brapa_10			Gmax_10		Rcomm_89		Ptric_146	Mdom_16			Nbent_6
					Athal_96/ANAC048	Brapa_21			Gmax_11		Rcomm_91		Ptric_233	Mdom_162			Nbent_104
					Athal_123/ANAC027				Gmax_15					Mdom_170			Nbent_154
									Gmax_19
	Ppat_9	Vvin_4	Tcac_4		Athal_5/ANAC025	Brapa_6	Thalo_6	Pvul_3	Gmax_9		Rcomm_4		Ptric_6
			Tcac_57		Athal_12/ANAC047			Pvul_6			Rcomm_53		Ptric_8
					Athal_129						Rcomm_54		Ptric_12
											Rcomm_85		Ptric_139
													Ptric_223
													Ptric_224
													Ptric_225
		Vvin_5	Tcac_3	Cpap_9	Athal_26/ANAC087	Brapa_24	Thalo_21	Pvul_22	Gmax_59	Mtrunc_17	Rcomm_2	Mesc_4	Ptric_2
					Athal_23/ANAC046	Brapa_34	Thalo_29	Pvul_31	Gmax_66			Mesc_6	Ptric_13
					Athal_25/ANAC087	Brapa_38			Gmax_71				Ptric_148
						Brapa_46			Gmax_74
						Brapa_72
		Vvin_6	Tcac_11	Cpap_12					Gmax_25	Mtrunc_21	Rcomm_6	Mesc_9	Ptric_15	Mdom_10		Slyc_13	Nbent_24
			Tcac_6						Gmax_16	Mtrunc_25	Rcomm_27	Mesc_12	Ptric_9	Mdom_4		Slyc_22	Nbent_34
									Gmax_32	Mtrunc_33		Mesc_21	Ptric_17	Mdom_5			Nbent_65
									Gmax_42	Mtrunc_36		Mesc_104	Ptric_171				Nbent_66
									Gmax_78	Mtrunc_53							Nbent_102
									Gmax_92
									Gmax_93
									Gmax_94
									Gmax_95
									Gmax_96
		Vvin_7	Tcac_8	Cpap_5	Athal_10/ATAF1/ ANAC002	Brapa_14	Thalo_11	Pvul_9	Gmax_48	Mtrunc_5	Rcomm_5	Mesc_7	Ptric_10		Csat_6	Slyc_3/SlNAM1	Nbent_11
					Athal_21/ANAC032	Brapa_51	Thalo_22	Pvul_13	Gmax_24/GmNAC20				Ptric_20		Csat_2	Slyc_12	Nbent_12
									Gmax_26				Ptric_71			Slyc_90	Nbent_29
									Gmax_27				Ptric_72				Nbent_48
									Gmax_31				Ptric_175				Nbent_79
																	Nbent_99
																	Nbent_100
																	Nbent_122
																	Nbent_188
																	Nbent_203
		Vvin_8		Cpap_3	Athal_2/AtNAC5/ANAC100	Brapa_3	Thalo_5	Pvul_16					Ptric_5	Mdom_11	Csat_11	Slyc_15	Nbent_23
					Athal_6/ANAC080	Brapa_2	Thalo_2	Pvul_11					Ptric_18	Mdom_20	Csat_22		Nbent_119
						Brapa_4	Thalo_4								Csat_28		Nbent_121
						Brapa_8									Csat_66
						Brapa_19									Csat_67
															Csat_78
		Vvin_9	Tcac_18	Cpap_14					Gmax_43		Rcomm_14	Mesc_14	Ptric_40	Mdom_18	Csat_7	Slyc_6/SlNAC1	Nbent_9
			Tcac_117						Gmax_33		Rcomm_76	Mesc_126	Ptric_42	Mdom_224		Slyc_45	Nbent_10
			Tcac_118						Gmax_177		Rcomm_78		Ptric_43	Mdom_239			Nbent_136
			Tcac_120										Ptric_44	Mdom_243			Nbent_155
			Tcac_121														Nbent_205
			Tcac_123
		Vvin_10	Tcac_14	Cpap_10/CUC2	Athal_16/CUC2/ANAC098	Brapa_11	Thalo_10	Pvul_17	Gmax_45		Rcomm_9	Mesc_20	Ptric_25	Mdom_40	Csat_12	Slyc_9	Nbent_13
					Athal_27/CUC1/ANAC054	Brapa_27	Thalo_37	Pvul_23	Gmax_49			Mesc_15	Ptric_36	Mdom_51	Csat_14		Nbent_18
						Brapa_58			Gmax_50				Ptric_37
						Brapa_65			Gmax_51
	Ppat_20	Vvin_11	Tcac_13	Cpap_6	Athal_14/ANAC028	Brapa_15	Thalo_13	Pvul_19	Gmax_21	Mtrunc_11	Rcomm_13	Mesc_25	Ptric_28	Mdom_7	Csat_4	Slyc_11	Nbent_16
			Tcac_115		Athal_29/ANAC045	Brapa_35	Thalo_28	Pvul_15	Gmax_28	Mtrunc_7		Mesc_13	Ptric_48	Mdom_44		Slyc_10	Nbent_14
					Athal_32/ANAC086	Brapa_40	Thalo_30		Gmax_30							Slyc_65	Nbent_15
						Brapa_41	Thalo_35		Gmax_52							Slyc_74	Nbent_39
						Brapa_144											Nbent_120
						Brapa_147											Nbent_132
		Vvin_12	Tcac_12	Cpap_4	Athal_7/RD26/ANAC072	Brapa_9	Thalo_9	Pvul_18	Gmax_34		Rcomm_8	Mesc_18	Ptric_16	Mdom_14	Csat_5	Slyc_7	Nbent_7
			Tcac_75	Cpap_52	Athal_18/AtNAC3/ANAC055	Brapa_23	Thalo_15	Pvul_5	Gmax_22		Rcomm_70	Mesc_8	Ptric_14	Mdom_15	Csat_9	Slyc_5	Nbent_17
			Tcac_76	Cpap_58	Athal_19/ANAC019	Brapa_31	Thalo_24		Gmax_23		Rcomm_72			Mdom_219	Csat_32	Slyc_67
			Tcac_96	Cpap_70		Brapa_45	Thalo_94		Gmax_29					Mdom_227
			Tcac_97	Cpap_71		Brapa_53	Thalo_95		Gmax_35
			Tcac_98	Cpap_72		Brapa_54	Thalo_114
			Tcac_100	Cpap_73			Thalo_120
			Tcac_127
		Vvin_13
		Vvin_14	Tcac_5	Cpap_21	Athal_31/ANAC020	Brapa_57	Thalo_17	Pvul_27	Gmax_44	Mtrunc_13	Rcomm_17	Mesc_17	Ptric_45	Mdom_12	Csat_13
						Brapa_77		Pvul_91	Gmax_38		Rcomm_51		Ptric_41	Mdom_29	Csat_81
											Rcomm_81		Ptric_180	Mdom_175
													Ptric_259	Mdom_176
													Ptric_260	Mdom_207
														Mdom_210
														Mdom_238
														Mdom_244
		Vvin_15	Tcac_21	Cpap_20	Athal_15/ANAC058	Brapa_36	Thalo_23	Pvul_41	Gmax_79	Mtrunc_19	Rcomm_22	Mesc_35	Ptric_55	Mdom_21	Csat_27	Slyc_23	Nbent_27
				Cpap_54		Brapa_18	Thalo_39	Pvul_46	Gmax_84			Mesc_27	Ptric_50	Mdom_28	Csat_79	Slyc_26	Nbent_26
						Brapa_42			Gmax_104				Ptric_51	Mdom_36			Nbent_32
									Gmax_118					Mdom_171			Nbent_110
																	Nbent_162
		Vvin_16	Tcac_15	Cpap_13	Athal_28/VND4/ANAC007	Brapa_43	Thalo_27	Pvul_34	Gmax_63	Mtrunc_14	Rcomm_12	Mesc_22	Ptric_53	Mdom_41	Csat_15
			Tcac_16		Athal_33/VND5/ANAC026	Brapa_47	Thalo_19	Pvul_33	Gmax_47	Mtrunc_18		Mesc_93	Ptric_19	Mdom_42	Csat_30
			Tcac_101			Brapa_50		Pvul_37	Gmax_53				Ptric_26	Mdom_60
			Tcac_102			Brapa_97		Pvul_38	Gmax_62				Ptric_279	Mdom_62
		Vvin_17	Tcac_10	Cpap_11	Athal_11/ANAC038	Brapa_12	Thalo_12	Pvul_40	Gmax_57	Mtrunc_26	Rcomm_10	Mesc_23	Ptric_23	Mdom_30	Csat_16	Slyc_19	Nbent_22
						Brapa_13		Pvul_28	Gmax_13	Mtrunc_20			Ptric_22	Mdom_27		Slyc_16	Nbent_52
								Pvul_29	Gmax_14	Mtrunc_67			Ptric_24	Mdom_155		Slyc_78	Nbent_137
								Pvul_32	Gmax_17					Mdom_181
									Gmax_20					Mdom_187
									Gmax_36					Mdom_188
									Gmax_37					Mdom_202
									Gmax_40					Mdom_212
									Gmax_41
									Gmax_54
									Gmax_55
									Gmax_58
									Gmax_181
	Ppat_24/PpVNS6 (shared by monocots and eudicots)	Vvin_18	Tcac_19	Cpap_8				Pvul_26	Gmax_56		Rcomm_11	Mesc_19	Ptric_21	Mdom_83		Slyc_24	Nbent_31
			Tcac_106					Pvul_21	Gmax_46				Ptric_27	Mdom_64		Slyc_18	Nbent_37
			Tcac_122						Gmax_60				Ptric_32	Mdom_211			Nbent_38
			Tcac_132						Gmax_64				Ptric_246				Nbent_50
									Gmax_65								Nbent_191
									Gmax_68								Nbent_193
									Gmax_72								Nbent_200
		Vvin_19	Tcac_17	Cpap_18				Pvul_36	Gmax_61	Mtrunc_16	Rcomm_15	Mesc_24	Ptric_62	Mdom_43
			Tcac_40						Gmax_102	Mtrunc_65	Rcomm_71	Mesc_95	Ptric_68	Mdom_163
									Gmax_125			Mesc_101	Ptric_70	Mdom_164
									Gmax_150				Ptric_149	Mdom_166
									Gmax_162					Mdom_167
									Gmax_168					Mdom_168
														Mdom_169
														Mdom_189
														Mdom_218
		Vvin_20	Tcac_7			Brapa_49	Thalo_14	Pvul_8	Gmax_2	Mtrunc_8	Rcomm_7	Mesc_16	Ptric_7	Mdom_9
			Tcac_9			Brapa_25		Pvul_12	Gmax_18			Mesc_3	Ptric_11	Mdom_8
			Tcac_128						Gmax_39
									Gmax_109/GmNAC11
		Vvin_21	Tcac_28		Athal_22/Bearskin2/ANAC070	Brapa_30	Thalo_18	Pvul_30	Gmax_76	Mtrunc_22	Rcomm_18	Mesc_30	Ptric_65	Mdom_22	Csat_23	Slyc_27	Nbent_19
					Athal_35/Bearskin1/ANAC015	Brapa_29	Thalo_34		Gmax_70			Mesc_39	Ptric_33	Mdom_23			Nbent_72
																	Nbent_95
																	Nbent_117
		Vvin_22	Tcac_23	Cpap_17	Athal_24/ANAC057	Brapa_32	Thalo_25	Pvul_39	Gmax_83		Rcomm_19	Mesc_26	Ptric_39	Mdom_31	Csat_18	Slyc_14	Nbent_21
				Cpap_48			Thalo_92		Gmax_82				Ptric_29	Mdom_26	Csat_82		Nbent_179
													Ptric_30	Mdom_233
													Ptric_38
													Ptric_234
													Ptric_271
		Vvin_23	Tcac_26	Cpap_16	Athal_36/SOMBRERO/ANAC033	Brapa_71	Thalo_33	Pvul_35	Gmax_73	Mtrunc_15	Rcomm_16	Mesc_29	Ptric_34	Mdom_19	Csat_24	Slyc_20	Nbent_28
			Tcac_24			Brapa_39			Gmax_77			Mesc_28	Ptric_31	Mdom_17			Nbent_40
			Tcac_25			Brapa_63								Mdom_55			Nbent_199
		Vvin_24	Tcac_22					Pvul_20	Gmax_67	Mtrunc_10	Rcomm_21	Mesc_32		Mdom_47
			Tcac_74						Gmax_75		Rcomm_67			Mdom_45
											Rcomm_88			Mdom_46
														Mdom_231
	Ppat_23/PpVNS7 (shared only by eudicots plants)	Vvin_25	Tcac_27	Cpap_24	Athal_34/VND1/ANAC037	Brapa_44	Thalo_26	Pvul_43	Gmax_90	Mtrunc_24	Rcomm_20	Mesc_37	Ptric_47	Mdom_38	Csat_21	Slyc_21	Nbent_25
			Tcac_20		Athal_30/VND2/ANAC076	Brapa_37	Thalo_32	Pvul_48	Gmax_85	Mtrunc_23		Mesc_31	Ptric_35	Mdom_37			Nbent_53
			Tcac_107		Athal_45/VND3/ANAC105	Brapa_48	Thalo_40		Gmax_86			Mesc_33	Ptric_46	Mdom_39			Nbent_114
			Tcac_111			Brapa_66			Gmax_87				Ptric_49	Mdom_50			Nbent_140
									Gmax_88				Ptric_56				Nbent_142
									Gmax_89				Ptric_59				Nbent_143
									Gmax_91				Ptric_60
													Ptric_64
		Vvin_26	Tcac_29								Rcomm_23	Mesc_36	Ptric_52	Mdom_35	Csat_26
													Ptric_63	Mdom_24
													Ptric_285	Mdom_25
														Mdom_95
		Vvin_27	Tcac_31	Cpap_22	Athal_40/ NST1/ANAC043	Brapa_56	Thalo_36	Pvul_42	Gmax_81		Rcomm_25	Mesc_43	Ptric_66	Mdom_33	Csat_25	Slyc_32	Nbent_30
					Athal_44/SND1, NST3/ANAC012	Brapa_61	Thalo_44		Gmax_80			Mesc_40	Ptric_61/PtWND2B	Mdom_48		Slyc_29	Nbent_20
					Athal_46/NST2/ANAC066	Brapa_62						Mesc_96	Ptric_67	Mdom_143			Nbent_41
						Brapa_68											Nbent_42
						Brapa_74											Nbent_63
						Brapa_76
		Vvin_28	Tcac_30	Cpap_19	Athal_42/VND7/ANAC030	Brapa_64	Thalo_42	Pvul_47	Gmax_98		Rcomm_24	Mesc_34	Ptric_54	Mdom_34		Slyc_25	Nbent_36
						Brapa_70			Gmax_97			Mesc_42	Ptric_58	Mdom_32		Slyc_28	Nbent_33
						Brapa_174			Gmax_99				Ptric_80/PtWND6B				Nbent_35
									Gmax_100								Nbent_106
									Gmax_101
		Vvin_29	Tcac_38	Cpap_25	Athal_57/ANAC071	Brapa_78	Thalo_43	Pvul_56	Gmax_122	Mtrunc_44	Rcomm_28	Mesc_45	Ptric_87	Mdom_53	Csat_34	Slyc_37	Nbent_51
					Athal_37/ANAC096	Brapa_55	Thalo_41		Gmax_120	Mtrunc_43	Rcomm_64		Ptric_78	Mdom_54		Slyc_34	Nbent_54
					Athal_72/ANAC011	Brapa_59	Thalo_63		Gmax_197				Ptric_81	Mdom_160		Slyc_66	Nbent_60
						Brapa_94			Gmax_198				Ptric_84	Mdom_226		Slyc_93	Nbent_71
						Brapa_113			Gmax_199				Ptric_85
						Brapa_161							Ptric_86
													Ptric_215
													Ptric_219
													Ptric_226
													Ptric_227
													Ptric_230
													Ptric_231
													Ptric_232
													Ptric_258
		Vvin_30	Tcac_32	Cpap_23/CUC3	Athal_39/CUC3/ANAC031	Brapa_79	Thalo_49	Pvul_52	Gmax_106	Mtrunc_30	Rcomm_26	Mesc_44	Ptric_73	Mdom_52	Csat_29		Nbent_46
				Cpap_51	Athal_111/ANAC023	Brapa_73	Thalo_93		Gmax_108			Mesc_41	Ptric_69	Mdom_71	Csat_45		Nbent_43
					Athal_116		Thalo_112							Mdom_117	Csat_47		Nbent_149
							Thalo_116
							Thalo_117
							Thalo_118
		Vvin_31	Tcac_39	Cpap_32	Athal_48/FEZ/ANAC009	Brapa_80	Thalo_48	Pvul_53	Gmax_119	Mtrunc_32	Rcomm_31	Mesc_55		Mdom_59	Csat_41	Slyc_31
			Tcac_72			Brapa_86	Thalo_45	Pvul_67	Gmax_111			Mesc_47		Mdom_58	Csat_44	Slyc_35
						Brapa_104			Gmax_112					Mdom_191
									Gmax_113
									Gmax_188
		Vvin_32	Tcac_37	Cpap_26	Athal_66/ANAC083	Brapa_91	Thalo_58	Pvul_51	Gmax_107	Mtrunc_31	Rcomm_32	Mesc_48	Ptric_82	Mdom_67	Csat_37	Slyc_41	Nbent_68
					Athal_68/ANAC041	Brapa_100	Thalo_64	Pvul_54	Gmax_121	Mtrunc_49	Rcomm_36	Mesc_56	Ptric_79	Mdom_66	Csat_51	Slyc_61	Nbent_70
					Athal_69/ANAC041	Brapa_101	Thalo_90	Pvul_66	Gmax_154	Mtrunc_51	Rcomm_69	Mesc_67	Ptric_83	Mdom_79	Csat_71		Nbent_96
					Athal_107/ANAC097	Brapa_102		Pvul_71	Gmax_155	Mtrunc_61		Mesc_118	Ptric_102	Mdom_82			Nbent_107
						Brapa_112		Pvul_90	Gmax_158	Mtrunc_64		Mesc_125	Ptric_103				Nbent_109
						Brapa_167			Gmax_178				Ptric_115				Nbent_115
									Gmax_179				Ptric_122				Nbent_151
									Gmax_186				Ptric_124				Nbent_152
									Gmax_196				Ptric_178				Nbent_153
									Gmax_203				Ptric_179
													Ptric_210
													Ptric_211
													Ptric_217
													Ptric_220
													Ptric_221
													Ptric_261
		Vvin_33			Athal_56/ANAC094		Thalo_46	Pvul_49	Gmax_103		Rcomm_30	Mesc_52	Ptric_91				Nbent_49
									Gmax_105			Mesc_50	Ptric_188				Nbent_118
												Mesc_109	Ptric_214
	Ppat_27	Vvin_34	Tcac_42		Athal_59/LOV1/ANAC035	Brapa_84	Thalo_54	Pvul_55	Gmax_124		Rcomm_33	Mesc_54	Ptric_95	Mdom_76	Csat_42	Slyc_39	Nbent_69
					Athal_58/LOV1/ANAC035	Brapa_82			Gmax_123			Mesc_53	Ptric_92	Mdom_73			Nbent_67
					Athal_127/PPR	Brapa_98						Mesc_108	Ptric_112				Nbent_73
						Brapa_177							Ptric_113				Nbent_124
						Brapa_192											Nbent_135
		Vvin_35	Tcac_44		Athal_47/NAC2/NTL11/ANAC078	Brapa_81	Thalo_47	Pvul_64	Gmax_149		Rcomm_29	Mesc_51	Ptric_75	Mdom_57	Csat_36	Slyc_36	Nbent_64
			Tcac_43		Athal_49/NTL4/ANAC53	Brapa_75	Thalo_55		Gmax_192		Rcomm_86	Mesc_114	Ptric_74	Mdom_56	Csat_43	Slyc_30	Nbent_45
						Brapa_89					Rcomm_94		Ptric_76	Mdom_68	Csat_88		Nbent_55
						Brapa_105					Rcomm_95		Ptric_88	Mdom_149	Csat_95		Nbent_58
													Ptric_89	Mdom_203			Nbent_148
													Ptric_90	Mdom_234			Nbent_157
													Ptric_273	Mdom_235			Nbent_158
																	Nbent_159
																	Nbent_160
																	Nbent_161
																	Nbent_175
																	Nbent_192
																	Nbent_197
																	Nbent_206
		Vvin_36	Tcac_46	Cpap_34	Athal_67/TIP/ANAC091	Brapa_106	Thalo_61	Pvul_59	Gmax_132	Mtrunc_38	Rcomm_34	Mesc_63		Mdom_69	Csat_40	Slyc_48	Nbent_76
			Tcac_48	Cpap_41	Athal_71/NTL6/ANAC062	Brapa_109	Thalo_59	Pvul_57	Gmax_126	Mtrunc_35	Rcomm_61	Mesc_106				Slyc_43	Nbent_75
			Tcac_83	Cpap_53		Brapa_110	Thalo_60		Gmax_130	Mtrunc_37							Nbent_84
			Tcac_84			Brapa_111			Gmax_135	Mtrunc_39							Nbent_86
			Tcac_85			Brapa_143			Gmax_237	Mtrunc_45							Nbent_182
		Vvin_37		Cpap_44				Pvul_72		Mtrunc_47		Mesc_71	Ptric_140	Mdom_85		Slyc_51	Nbent_103
													Ptric_197	Mdom_232			Nbent_85
		Vvin_38	Tcac_33	Cpap_28	Athal_62/NAC1/ANAC021/ANAC022	Brapa_108	Thalo_62	Pvul_61	Gmax_129	Mtrunc_34	Rcomm_35	Mesc_49	Ptric_94	Mdom_72		Slyc_42	Nbent_74
			Tcac_41		Athal_65	Brapa_99	Thalo_56		Gmax_131			Mesc_46	Ptric_101	Mdom_127			Nbent_77
					Athal_95/NAC1/ANAC021/ANAC022	Brapa_103							Ptric_104	Mdom_133
													Ptric_123	Mdom_200
													Ptric_177	Mdom_201
		Vvin_39													Csat_55
		Vvin_40	Tcac_53						Gmax_151		Rcomm_37				Csat_46
		Vvin_41	Tcac_34	Cpap_27	Athal_51/ANAC014	Brapa_83	Thalo_52				Rcomm_39	Mesc_68	Ptric_120	Mdom_70
			Tcac_36		Athal_50/NTL2/ANAC014	Brapa_145							Ptric_107	Mdom_61
			Tcac_105		Athal_52/NTL9								Ptric_116	Mdom_151
					Athal_53/NTL9								Ptric_117	Mdom_173
					Athal_54/NTL9								Ptric_118	Mdom_193
													Ptric_119	Mdom_213
													Ptric_121	Mdom_217
													Ptric_172	Mdom_229
													Ptric_189
													Ptric_202
													Ptric_203
													Ptric_204
													Ptric_228
													Ptric_229
		Vvin_42	Tcac_49		Athal_63/JUNGBRUNNEN1/ANAC042	Brapa_95	Thalo_57	Pvul_63	Gmax_137	Mtrunc_42		Mesc_72	Ptric_114		Csat_50	Slyc_46	Nbent_90
			Tcac_58		Athal_130	Brapa_92	Thalo_106	Pvul_58	Gmax_127				Ptric_133		Csat_48	Slyc_55	Nbent_105
						Brapa_96	Thalo_110		Gmax_128				Ptric_134				Nbent_163
									Gmax_133				Ptric_135				Nbent_166
									Gmax_145
									Gmax_147
		Vvin_43	Tcac_45	Cpap_30	Athal_76/ANAC074	Brapa_120	Thalo_70	Pvul_60	Gmax_138			Mesc_64	Ptric_110	Mdom_74		Slyc_44	Nbent_82
			Tcac_119	Cpap_77	Athal_100/ANAC074	Brapa_115		Pvul_62	Gmax_134			Mesc_69	Ptric_108	Mdom_131		Slyc_47	Nbent_91
					Athal_109	Brapa_116			Gmax_136				Ptric_185	Mdom_208		Slyc_83	Nbent_93
						Brapa_193			Gmax_139				Ptric_281			Slyc_85	Nbent_123
						Brapa_198							Ptric_286				Nbent_125
													Ptric_288				Nbent_126
																	Nbent_202
		Vvin_44	Tcac_35		Athal_60/ANAC050	Brapa_87	Thalo_53	Pvul_50	Gmax_114			Mesc_38	Ptric_77	Mdom_65	Csat_38	Slyc_33	Nbent_56
					Athal_55/ ANAC050	Brapa_88	Thalo_50	Pvul_65	Gmax_110				Ptric_183	Mdom_63	Csat_35	Slyc_38	Nbent_57
					Athal_61/ANAC052	Brapa_90	Thalo_51		Gmax_148					Mdom_150	Csat_39	Slyc_81	Nbent_59
					Athal_64/ANAC052	Brapa_93	Thalo_78							Mdom_245			Nbent_61
					Athal_70/ANAC050	Brapa_107											Nbent_150
					Athal_88/ANAC077	Brapa_135											Nbent_156
						Brapa_153											Nbent_174
																	Nbent_184
																	Nbent_185
		Vvin_45	Tcac_55	Cpap_31	Athal_80/ANAC103	Brapa_114	Thalo_66	Pvul_74	Gmax_140	Mtrunc_40	Rcomm_38	Mesc_58	Ptric_127	Mdom_89	Csat_53	Slyc_50	Nbent_89
			Tcac_59	Cpap_57	Athal_79/ANAC082	Brapa_117	Thalo_65	Pvul_69	Gmax_142	Mtrunc_41	Rcomm_87	Mesc_57	Ptric_126	Mdom_109	Csat_52	Slyc_60	Nbent_81
			Tcac_62			Brapa_127	Thalo_67		Gmax_159	Mtrunc_46		Mesc_62	Ptric_128	Mdom_113	Csat_83	Slyc_87
			Tcac_86			Brapa_154	Thalo_68		Gmax_160			Mesc_65	Ptric_129	Mdom_161
			Tcac_93				Thalo_69		Gmax_187			Mesc_66	Ptric_130	Mdom_241
			Tcac_113						Gmax_201				Ptric_131
													Ptric_132
													Ptric_136
													Ptric_216
		Vvin_46	Tcac_51	Cpap_33	Athal_74/NTL7/RAO2/ANAC017	Brapa_122	Thalo_72	Pvul_68	Gmax_146		Rcomm_57	Mesc_61	Ptric_111	Mdom_81	Csat_49	Slyc_49	Nbent_88
			Tcac_50		Athal_75/NTL3/ANAC016	Brapa_125	Thalo_74		Gmax_141			Mesc_60	Ptric_96	Mdom_80	Csat_54	Slyc_53	Nbent_78
			Tcac_52		Athal_77/NTL1/ANAC013	Brapa_126	Thalo_77		Gmax_143				Ptric_98	Mdom_91	Csat_56		Nbent_80
			Tcac_80		Athal_78/NTL1/ANAC013	Brapa_128			Gmax_144				Ptric_99	Mdom_105			Nbent_127
			Tcac_81		Athal_85NTL3/ANAC016	Brapa_132							Ptric_100	Mdom_156
													Ptric_105	Mdom_179
													Ptric_106	Mdom_185
													Ptric_109	Mdom_228
													Ptric_222
													Ptric_249
													Ptric_287
		Vvin_47				Brapa_131
		Vvin_48	Tcac_64	Cpap_39	Athal_73/ NTL8/ANAC040	Brapa_118	Thalo_71	Pvul_70	Gmax_152	Mtrunc_48	Rcomm_42	Mesc_76	Ptric_143	Mdom_90	Csat_57	Slyc_52	Nbent_98
			Tcac_63		Athal_81/NTL14/FQTL6/ANAC089	Brapa_119	Thalo_73		Gmax_153		Rcomm_93		Ptric_274	Mdom_97	Csat_74	Slyc_54	Nbent_92
			Tcac_68		Athal_84/ NTL5/ANAC060	Brapa_124	Thalo_79										Nbent_94
					Athal_106/ ANAC049	Brapa_130	Thalo_81										Nbent_97
						Brapa_133	Thalo_89
						Brapa_166	Thalo_96
						Brapa_169
						Brapa_171
						Brapa_196
		Vvin_49
		Vvin_50
		Vvin_51
		Vvin_52	Tcac_61	Cpap_38	Athal_82/ANAC036	Brapa_121	Thalo_76	Pvul_73	Gmax_157	Mtrunc_52	Rcomm_43	Mesc_74	Ptric_145	Mdom_87	Csat_59	Slyc_56	Nbent_131
						Brapa_129			Gmax_156/GmNAC6			Mesc_77	Ptric_142	Mdom_88	Csat_60	Slyc_57	Nbent_116
						Brapa_134			Gmax_182				Ptric_144
		Vvin_53										Mesc_75
		Vvin_54	Tcac_47								Rcomm_41	Mesc_59
			Tcac_65								Rcomm_48	Mesc_73
			Tcac_66									Mesc_84
			Tcac_99									Mesc_103
		Vvin_55
		Vvin_56							Gmax_161								Nbent_111
									Gmax_165								Nbent_128
									Gmax_167
		Vvin_57
		Vvin_58	Tcac_69	Cpap_43	Athal_86/ANAC090	Brapa_137	Thalo_80	Pvul_75		Mtrunc_56	Rcomm_44	Mesc_79	Ptric_147	Mdom_92	Csat_61	Slyc_59
					Athal_91/ANAC061	Brapa_138	Thalo_82	Pvul_78			Rcomm_45	Mesc_78	Ptric_150	Mdom_94	Csat_62
					Athal_94/ANAC061	Brapa_141		Pvul_80			Rcomm_46	Mesc_81	Ptric_151	Mdom_96	Csat_63
						Brapa_142						Mesc_82	Ptric_152	Mdom_98	Csat_65
												Mesc_83	Ptric_190	Mdom_103
												Mesc_87	Ptric_196	Mdom_112
													Ptric_270	Mdom_134
		Vvin_59	Tcac_73	Cpap_45	Athal_93/XND1/ANAC104	Brapa_146	Thalo_84	Pvul_79	Gmax_171		Rcomm_47	Mesc_90	Ptric_191	Mdom_114	Csat_70	Slyc_63	Nbent_113
			Tcac_77			Brapa_148		Pvul_82	Gmax_172				Ptric_195	Mdom_123		Slyc_64	Nbent_130
						Brapa_149			Gmax_174				Ptric_198	Mdom_165			Nbent_133
									Gmax_175				Ptric_199
									Gmax_176
									Gmax_180
		Vvin_60
		Vvin_61										Mesc_94	Ptric_187
													Ptric_193
		Vvin_62							Gmax_191				Ptric_192
									Gmax_189				Ptric_200
									Gmax_190
		Vvin_63	Tcac_71									Mesc_85	Ptric_153
			Tcac_70										Ptric_154
													Ptric_155
													Ptric_156
		Vvin_64
		Vvin_65	Tcac_110	Cpap_59	Athal_117/ANAC075	Brapa_179	Thalo_105	Pvul_92	Gmax_206	Mtrunc_69	Rcomm_74	Mesc_111	Ptric_241	Mdom_184	Csat_84	Slyc_71	Nbent_172
			Tcac_108		Athal_118/ANAC099	Brapa_178	Thalo_107	Pvul_94	Gmax_205			Mesc_110	Ptric_235	Mdom_178	Csat_85		Nbent_165
			Tcac_109			Brapa_180		Pvul_95	Gmax_207				Ptric_237		Csat_87		Nbent_180
			Tcac_112					Pvul_96	Gmax_208				Ptric_238
									Gmax_209				Ptric_239
									Gmax_210				Ptric_240
									Gmax_211
									Gmax_212
									Gmax_213
									Gmax_214
									Gmax_215
									Gmax_216
									Gmax_243
		Vvin_66	Tcac_114	Cpap_62	Athal_114/SND2/ANAC073	Brapa_176	Thalo_103	Pvul_100	Gmax_226		Rcomm_75	Mesc_112	Ptric_236
						Brapa_175		Pvul_99	Gmax_217			Mesc_113	Ptric_243
								Pvul_101	Gmax_220
									Gmax_221
									Gmax_225
		Vvin_67	Tcac_116					Pvul_103	Gmax_227	Mtrunc_68	Rcomm_77	Mesc_115	Ptric_244	Mdom_194	Csat_86	Slyc_73	Nbent_168
								Pvul_97	Gmax_218	Mtrunc_72		Mesc_116	Ptric_242	Mdom_192	Csat_93		Nbent_167
								Pvul_98	Gmax_219				Ptric_245
								Pvul_102	Gmax_222
									Gmax_223
									Gmax_224
		Vvin_68	Tcac_124	Cpap_63	Athal_121/ANAC008	Brapa_184	Thalo_108	Pvul_93	Gmax_229	Mtrunc_71	Rcomm_79	Mesc_119	Ptric_269	Mdom_198	Csat_94	Slyc_82	Nbent_178
			Tcac_125			Brapa_185			Gmax_228	Mtrunc_70		Mesc_117	Ptric_263	Mdom_204			Nbent_177
									Gmax_230	Mtrunc_74			Ptric_265	Mdom_205
									Gmax_231	Mtrunc_75			Ptric_266
									Gmax_241				Ptric_267
													Ptric_268
		Vvin_69	Tcac_126		Athal_124/ANAC044	Brapa_191	Thalo_113	Pvul_105	Gmax_239		Rcomm_83	Mesc_121	Ptric_276	Mdom_225	Csat_100	Slyc_79	Nbent_176
					Athal_119/ANAC085	Brapa_183	Thalo_104	Pvul_106	Gmax_232			Mesc_120	Ptric_275		Csat_99
									Gmax_233				Ptric_278
									Gmax_234
									Gmax_235
									Gmax_236
									Gmax_238
									Gmax_240
									Gmax_242
									Gmax_244
									Gmax_245
									Gmax_246
		Vvin_70
		Vvin_71									Rcomm_82	Mesc_123	Ptric_252
													Ptric_250
													Ptric_251
													Ptric_253
													Ptric_254
													Ptric_255
													Ptric_256
													Ptric_257

## Sheet: Monocots-Eudicots_OGs
		Colored boxes represent OGs
		Osat_1	Vvin_4
		Osat_3	Vvin_2
		Osat_25	Vvin_3
		Osat_26	Vvin_24
		Osat_28	Vvin_49
		Osat_56	Vvin_70
		Osat_86
		Osat_20	Vvin_5
		Osat_9
		Osat_12
		Osat_13
		Osat_14
		Osat_38
		Osat_39
		Osat_15	Vvin_8
		Osat_24	Vvin_6
		Osat_5	Vvin_9
		Osat_71	Vvin_7
		Osat_8	Vvin_10
		Osat_2	Vvin_11
		Osat_46	Vvin_14
			Vvin_29
		Osat_4	Vvin_13
		Osat_10	Vvin_12
		Osat_34	Vvin_54
		Osat_93	Vvin_61
		Osat_11	Vvin_15
		Osat_6	Vvin_17
		Osat_63
		Osat_101
		Osat_7	Vvin_18
			Vvin_16
		Osat_17	Vvin_22
		Osat_85
		Osat_32	Vvin_23
		Osat_31
		Osat_40
		Osat_23	Vvin_25
		Osat_61	Vvin_28
		Osat_18	Vvin_26
			Vvin_21
		Osat_21	Vvin_27
		Osat_22
		Osat_33	Vvin_30
		Osat_105
		Osat_30	Vvin_31
			Vvin_33
		Osat_44	Vvin_34
		Osat_49
		Osat_36	Vvin_35
		Osat_37	Vvin_44
		Osat_59
		Osat_53	Vvin_38
		Osat_41
		Osat_58
		Osat_52	Vvin_41
		Osat_60	Vvin_1
			Vvin_36
			Vvin_51
			Vvin_55
			Vvin_57
		Osat_50	Vvin_42
		Osat_88	Vvin_37
		Osat_96	Vvin_39
		Osat_104	Vvin_40
			Vvin_47
			Vvin_50
		Osat_42	Vvin_43
		Osat_45
		Osat_51
		Osat_54
		Osat_55
		Osat_47	Vvin_45
			Vvin_48
		Osat_62	Vvin_46
		Osat_48	Vvin_52
		Osat_57	Vvin_53
		Osat_65	Vvin_56
		Osat_66
		Osat_67
		Osat_68
		Osat_69
		Osat_73	Vvin_59
		Osat_77
		Osat_87	Vvin_65
		Osat_91
		Osat_95
		Osat_94	Vvin_66
		Osat_102	Vvin_69

## Sheet: P.patens-rice-grapevine_OGs
		Colored boxes represent OGs
		Osat_1/OsNAC10	Ppat_9	Vvin_4		Ppat_2	Vvin_5		Ppat_1	Osat_6
		Osat_5		Vvin_3			Vvin_1			Osat_15
		Osat_16		Vvin_9			Vvin_6			Osat_42
		Osat_34		Vvin_19			Vvin_8			Osat_45
		Osat_71		Vvin_20			Vvin_10			Osat_53
		Osat_79		Vvin_24			Vvin_17			Osat_54
		Osat_80		Vvin_59			Vvin_51			Osat_55
							Vvin_57			Osat_58
		Osat_2	Ppat_20	Vvin_11			Vvin_60			Osat_105
		Osat_17		Vvin_22
		Osat_36		Vvin_35		Ppat_23/PpVNS7 (shared only by eudicots plants)	Vvin_25		Ppat_26/PpVNS8 (shared only by monocots plants)	Osat_29
		Osat_37		Vvin_44
		Osat_46		Vvin_45
		Osat_47
		Osat_52
		Osat_85
		Osat_7	Ppat_24/PpVNS6 (shared by monocots and eudicots)	Vvin_18
		Osat_18		Vvin_21
		Osat_21		Vvin_26
		Osat_22		Vvin_27
		Osat_27		Vvin_71
		Osat_40
		Osat_44	Ppat_27	Vvin_34
		Osat_48		Vvin_52
		Osat_49		Vvin_53
		Osat_66
		Osat_67
		Osat_68
		Osat_69
		Osat_104
		Osat_94	Ppat_35	Vvin_66
		Osat_87		Vvin_65
		Osat_91		Vvin_67
		Osat_95		Vvin_68
		Osat_102		Vvin_69
